# Supplementary material for: Henipavirus Matrix Protein Employs a Non-Classical Nuclear Localization Signal Binding Mechanism
Source: Viruses. 2023 May 31;15(6):1302. doi: 10.3390/v15061302 (PMC10303457; doi:10.3390/v15061302)
Supplement: Supplementary file 1 [file viruses-15-01302-s001.zip]

Archive with 1 entries (1 files):
- viruses-2408416-supplementary.pdf
